# Supplementary material for: A Zincke-Inspired Cycloreversion/Cyclization Sequence with Arrested Rearomatization: Synthesis of 2‑Aminodihydropyridinium Complexes
Source: Organometallics. 2025 Aug 15;44(17):1920–5. doi: 10.1021/acs.organomet.5c00199 (PMC12421682; doi:10.1021/acs.organomet.5c00199)
Supplement: Supplementary file 2 [file om5c00199_si_002.xyz]

58
distal.log
O           2.22105700    0.42970100    2.26628400
N          -0.74673000    2.02423500   -0.11935300
N          -2.08984000    2.03131900   -0.34071500
N          -1.14049500   -0.54307700   -1.58375000
N          -2.44601600   -0.19256800   -1.46485300
N          -1.29852000   -0.14689000    1.38708900
N          -2.59312500    0.05345200    1.02988600
N           1.45235600    0.34805100    1.35811400
C          -2.55257800    3.28926700   -0.24453000
C          -1.49529000    4.13433900    0.04391500
C          -0.38823400    3.29387300    0.12272500
C          -3.16627500   -0.76554700   -2.44201200
C          -2.31529700   -1.51879800   -3.23334400
C          -1.05986600   -1.34738300   -2.65636000
C          -3.37674200   -0.06714800    2.11277400
C          -2.58299500   -0.36259200    3.21052700
C          -1.28586400   -0.38678200    2.70885200
B          -2.91607600    0.72211500   -0.32982400
H          -4.08613600    0.95463900   -0.42217400
H          -3.60775800    3.48975800   -0.38326200
H          -1.52182600    5.20582400    0.18135800
H           0.64148500    3.54420300    0.34792400
H          -4.23295700   -0.59045500   -2.50590500
H          -2.56731900   -2.10329900   -4.10655700
H          -0.10974100   -1.76520300   -2.96701000
H          -4.44614300    0.08082700    2.02713200
H          -2.89942800   -0.52550900    4.23076400
H          -0.35157800   -0.56643700    3.22752800
C          -1.29600400   -3.14229700    0.62757400
H          -1.21156800   -4.22198300    0.79818400
H          -1.82572600   -2.69131200    1.47095000
H          -1.86307200   -2.97100900   -0.29460100
C           1.22185400   -2.87262500    2.02517400
H           0.73645100   -2.37382000    2.86898800
H           1.17663800   -3.95726900    2.17845200
H           2.27041900   -2.55887800    1.98126700
W           0.35119800    0.08967600   -0.01742200
P           0.39094600   -2.46407600    0.45688700
C           1.13948600   -3.66528900   -0.69626100
H           0.93143600   -4.66663000   -0.30162600
H           0.69826300   -3.58106200   -1.69471300
H           2.22425400   -3.53568300   -0.75820200
C           3.88867100    0.47514600   -0.21346000
C           3.42624500   -0.83888500   -0.69285200
C           2.08952700   -0.79610300   -1.40242200
C           1.65922900    0.44434200   -1.90537300
C           1.95481100    1.55002900   -1.11403200
H           1.85398000   -1.67689600   -1.99133300
H           0.96407500    0.55055600   -2.73461100
H           1.61768700    2.54790900   -1.37197600
H           3.43793300   -1.51885000    0.17350900
H           4.21164400   -1.23845100   -1.35574600
N           3.19650000    1.55192100   -0.37568200
H           4.83665500    0.56034500    0.31534300
C           3.59121800    2.83597800    0.20829800
H           3.64213400    3.58483400   -0.58619700
H           2.82963700    3.12795200    0.93869700
H           4.55940300    2.73060600    0.69827300
58
ts.log
O          -2.01019500    0.13788100   -2.48074000
N           0.40974400    2.05529800   -0.05314600
N           1.69486200    2.33859400    0.28486600
N           1.11229500   -0.27323000    1.68150000
N           2.34181000    0.29807000    1.61199400
N           1.40744400   -0.04413600   -1.29737300
N           2.62384800    0.39108000   -0.88042500
N          -1.36116900    0.09037600   -1.48066500
C           1.93367300    3.64487400    0.06849000
C           0.78112200    4.23562300   -0.41838800
C          -0.14098000    3.19310400   -0.49035800
C           3.10041000   -0.11343500    2.63990900
C           2.35546200   -0.98434800    3.41709500
C           1.12205500   -1.05305900    2.77582000
C           3.48822200    0.34267400   -1.90684900
C           2.83014800   -0.14463300   -3.02523300
C           1.52283600   -0.35672900   -2.59759500
B           2.73178700    1.20109900    0.43862200
H           3.83624400    1.63869000    0.58109500
H           2.91538900    4.05582000    0.26877600
H           0.63131700    5.27070200   -0.69029500
H          -1.16177600    3.19899800   -0.85145300
H           4.11620700    0.24676700    2.74497900
H           2.66058200   -1.49249200    4.32058200
H           0.24943000   -1.63202700    3.05395600
H           4.51060500    0.67290100   -1.77087400
H           3.23747400   -0.31259400   -4.01190200
H           0.66993200   -0.72732300   -3.15304200
C           1.81788600   -2.95954100   -0.49715300
H           1.92637300   -4.04619500   -0.59056300
H           2.26267400   -2.48327600   -1.37410300
H           2.34310700   -2.62497000    0.40547700
C          -0.74654300   -3.20696200   -1.86012200
H          -0.39201300   -2.66796400   -2.74351300
H          -0.51837200   -4.27357300   -1.97234400
H          -1.83222100   -3.07772900   -1.77664200
W          -0.36686500   -0.02057700   -0.01567300
P           0.03843400   -2.57799700   -0.34385900
C          -0.47236200   -3.82311800    0.89627200
H           0.07362300   -4.74823300    0.67873700
H          -0.23734800   -3.50735500    1.91674600
H          -1.54225400   -4.03640400    0.81326900
C          -3.95269600    0.44686300   -0.06842100
C          -3.58664100   -0.98246100    0.00502300
C          -2.45645700   -1.25088600    0.95250300
C          -1.92289200   -0.23256600    1.71624400
C          -1.99762500    1.08106000    1.17921000
H          -2.34613500   -2.27318100    1.29655900
H          -1.36633100   -0.42522300    2.62782600
H          -1.66481000    1.92939900    1.77085700
H          -3.42299900   -1.36976700   -1.01151000
H          -4.48132100   -1.52452300    0.35059100
N          -3.23341100    1.37557900    0.45979200
H          -4.88308400    0.74265600   -0.54970100
C          -3.69799300    2.76611800    0.50721700
H          -3.92954700    3.00962000    1.54807200
H          -2.90711200    3.43018200    0.15527400
H          -4.58720300    2.87431900   -0.11409800
58
proximal.log
O          -1.69964900   -0.35558800   -2.74653200
N          -0.11788100    1.98949900   -0.32584900
N           1.01260800    2.64109400    0.04149500
N           0.94614100    0.12125900    1.72023200
N           1.98317100    0.99973000    1.67790100
N           1.53523800    0.09980600   -1.22110500
N           2.54129900    0.88634000   -0.76541400
N          -1.18559800   -0.32436400   -1.67044400
C           0.90575000    3.93988000   -0.29348200
C          -0.32603600    4.14608100   -0.89019100
C          -0.92666700    2.88699800   -0.90092100
C           2.63770400    0.99663900    2.84915100
C           2.02097800    0.09368200    3.69777900
C           0.96959700   -0.42482700    2.94804600
C           3.52510100    0.92429400   -1.67959100
C           3.16251200    0.13564700   -2.75956100
C           1.89776600   -0.34778900   -2.43264500
B           2.27930000    1.83827100    0.42828100
H           3.21183300    2.56512900    0.61129000
H           1.72193300    4.62140400   -0.08884000
H          -0.72947700    5.07334900   -1.27123100
H          -1.88986700    2.58466400   -1.29800800
H           3.49497000    1.64199200    2.99441600
H           2.29091400   -0.15120300    4.71496800
H           0.24062100   -1.16671700    3.24727000
H           4.40914400    1.52353600   -1.50035800
H           3.72919500   -0.05402600   -3.65990600
H           1.24133100   -1.00006200   -2.99723000
C           2.48475500   -2.56831700    0.05470700
H           2.82955600   -3.60066300    0.18589000
H           2.93182400   -2.15502500   -0.85375400
H           2.80233100   -1.97129100    0.91786600
C           0.25378600   -3.57666000   -1.51156500
H           0.55088300   -3.05236400   -2.42542900
H           0.77175900   -4.54149400   -1.46151400
H          -0.82893100   -3.74485200   -1.53789400
W          -0.33708200   -0.19732800   -0.11051900
P           0.66411300   -2.57826200   -0.04659700
C           0.23464500   -3.66205900    1.35851000
H           0.72258000   -4.62983300    1.19143400
H           0.61626800   -3.23346900    2.29070500
H          -0.84273600   -3.82714100    1.45017500
C          -3.96688000    0.17918400   -0.15988500
C          -3.59082900   -1.21072200   -0.49317300
C          -2.47210600   -1.74490500    0.33262000
C          -1.90908200   -0.99599100    1.34802200
C          -2.01133500    0.43906900    1.20793300
H          -2.31687800   -2.82145400    0.28884200
H          -1.42535400   -1.47731200    2.19268400
H          -1.71548800    1.06700300    2.04600400
H          -3.42659700   -1.30030900   -1.57873800
H          -4.47465900   -1.84582400   -0.31900800
N          -3.25092600    0.91601600    0.61429500
H          -4.89043200    0.60132000   -0.54992800
C          -3.68168800    2.25472200    1.02650200
H          -3.93511100    2.21730200    2.08981700
H          -2.85455900    2.95398300    0.87960500
H          -4.54818900    2.55769400    0.43773700
